# Supplementary material for: An infrared optical pacing system for screening cardiac electrophysiology in human cardiomyocytes
Source: PLoS One. 2017 Aug 24;12(8):e0183761. doi: 10.1371/journal.pone.0183761 (PMC5570338; doi:10.1371/journal.pone.0183761)
Supplement: S1 File — (XLSX) [file pone.0183761.s001.xlsx]

## Sheet: Figure 3
Figure Part	A	Figure Part	B	Figure Part	B	Figure Part	B	Figure Part	C	Figure Part	C	Figure Part	C	Figure Part	C	Figure Part	D	Figure Part	D	Figure Part	D	Figure Part	D
N	30	N	30	N	30	N	30	N	18	N	18	N	18	N	18	N	30	N	30	N	30	N	30
X	Y	312.5		1031.25		2062.5		5		10		20		40		0.000404708		0.00162597		0.00254281		0.00299
Radiant Exposure	Paced (1=Yes, 0=No)	Radiant Exposure	Paced (1=Yes, 0=No)	Radiant Exposure	Paced (1=Yes, 0=No)	Radiant Exposure	Paced (1=Yes, 0=No)	Radiant Exposure	Paced (1=Yes, 0=No)	Radiant Exposure	Paced (1=Yes, 0=No)	Radiant Exposure	Paced (1=Yes, 0=No)	Radiant Exposure	Paced (1=Yes, 0=No)	Radiant Exposure	Paced (1=Yes, 0=No)	Radiant Exposure	Paced (1=Yes, 0=No)	Radiant Exposure	Paced (1=Yes, 0=No)	Radiant Exposure	Paced (1=Yes, 0=No)
10.6182	1	6.922	0	6.53058	1	6.922	0	7.87591	0	8.62839	1	15.0495	1	4.21386	0	10.6182	1	19.9266	1	66.9619	1	6.53058	1
9.35971	1	7.1177	0	6.33487	0	7.1177	0	8.37756	0	7.52475	0	12.5346	1	8.22707	0	9.35971	1	18.02	1	60.7846	1	6.33487	0
7.98328	1	7.31341	1	6.53058	0	7.31341	1	8.9461	1	8.62839	1	10.4343	1	12.3473	1	7.98328	1	16.1135	1	54.3602	1	6.53058	0
6.58719	0	7.50912	0	6.72629	1	7.50912	1	8.37756	0	7.52475	0	8.28057	0	8.22707	0	6.58719	0	14.0839	1	46.5027	1	6.72629	1
7.98328	1	7.70483	0	6.53058	1	7.70483	1	8.9461	0	8.62839	0	10.4343	1	12.3473	1	7.98328	1	11.7837	1	39.7077	0	6.53058	1
6.58719	0	7.90054	1	6.33487	0	7.50912	0	9.46447	0	9.66513	1	8.28057	1	8.22707	0	6.58719	0	9.84028	0	46.5027	1	6.33487	0
7.98328	0	7.70483	1	6.53058	1	7.70483	1	9.9494	1	8.62839	1	6.17364	0	12.3473	1	7.98328	0	11.7837	1	39.7077	1	6.53058	1
9.35971	1	7.50912	0	6.33487	1	7.50912	1	9.46447	1	7.52475	0	8.28057	1	8.22707	1	9.35971	1	9.84028	0	33.0856	0	6.33487	1
7.98328	0	7.70483	1	6.13916	0	7.31341	0	8.9461	0	8.62839	1	6.17364	0	4.21386	0	7.98328	0	11.7837	1	39.7077	1	6.13916	0
9.35971	1	7.50912	1	6.33487	1	7.50912	0	9.46447	0	7.52475	0	8.28057	0	8.22707	0	9.35971	1	9.84028	0	33.0856	0	6.33487	1
7.98328	0	7.31341	0	6.53058	1	7.70483	1	9.9494	1	8.62839	1	10.4343	1	12.3473	1	7.98328	0	11.7837	1	39.7077	1	6.53058	1
9.35971	1	7.50912	1	6.72629	1	7.90054	1	9.46447	0	7.52475	0	8.28057	1	12.3473	0	9.35971	1	9.84028	1	33.0856	1	6.72629	1
7.98328	1	7.31341	1	6.922	1	8.09625	0	9.9494	0	8.62839	0	6.17364	0	16.5611	1	7.98328	1	7.84147	0	26.4635	0	6.922	1
6.58719	0	7.1177	1	6.72629	1	8.09625	1	10.4678	0	9.66513	1	8.28057	1	12.3473	1	6.58719	0	9.84028	1	33.0856	0	6.72629	1
7.98328	0	6.922	0	6.922	1	8.09625	1	10.9193	1	8.62839	0	6.17364	0	8.22707	1	7.98328	0	7.84147	0	39.7077	0	6.922	1
9.35971	0	7.1177	1	6.72629	1	7.90054	0	10.4678	1	9.66513	0	8.28057	1	4.21386	0	9.35971	0	9.84028	0	46.5027	1	6.72629	1
10.6182	0	6.922	0	6.53058	0	8.09625	1									10.6182	0	11.7837	1	39.7077	1	6.53058	0
11.9553	1	7.1177	0	6.72629	1	8.09625	1									11.9553	1	9.84028	1	33.0856	1	6.72629	1
10.6182	1	7.31341	0	6.53058	0	7.90054	1									10.6182	1	7.84147	0	26.4635	0	6.53058	0
9.35971	1	7.50912	0	6.72629	1	8.09625	0									9.35971	1	9.84028	0	33.0856	1	6.72629	1
7.98328	0	7.70483	1	6.922	1	8.09625	1									7.98328	0	11.7837	0	26.4635	1	6.922	1
9.35971	1	7.50912	1	6.72629	0	8.09625	1									9.35971	1	14.0839	1	19.9156	1	6.72629	0
7.98328	0	7.31341	0	6.922	0	7.90054	1									7.98328	0	11.7837	0	13.4665	0	6.922	0
9.35971	1	7.50912	0	7.1177	1	7.70483	1									9.35971	1	14.0839	0	19.9156	0	7.1177	1
7.98328	0	7.70483	1	7.31341	1	7.50912	1									7.98328	0	16.1135	1	26.4635	0	7.31341	1
9.35971	0	7.50912	0	7.1177	1	7.70483	1									9.35971	0	14.0839	0	33.0856	0	7.1177	1
10.6182	1	7.70483	0	6.922	1	7.50912	1									10.6182	1	16.1135	1	39.7077	1	6.922	1
9.35971	0	7.90054	1	7.1177	1	7.70483	1									9.35971	0	14.0839	1	33.0856	0	7.1177	1
10.6182	1	7.1177	1	6.922	1	7.90054	1									10.6182	1	11.7837	0	39.7077	1	6.922	1
9.35971	0	6.922	1	6.72629	1	7.70483	1									9.35971	0	14.0839	1	33.0856	0	6.72629	1

## Sheet: Figure 4
	dOM/dt	dVm/dt
013A	5.5	5.2
017A	3.2	3
019A	5.5	4.2
031A	1.5	1.6
027A	1.8	1.8
029A	1.6	1.5
028A	1.7	1.6
AVG	2.97143	2.7
SE	0.687893	0.561885

## Sheet: Figure 5
	APD (10%)	2	4	6	8	10	12	14	16	Time sec (0.5 Hz pacing)
	0	97.7667	100.62	100.124	99.6278	102.605	105.831	108.313	107.32
	100	97.2873	98.2737	100.493	104.069	105.302	99.3835	98.397	102.959
	100	99.5116	100.488	101.587	102.93	98.779	102.076	104.396	101.587
	100	97.77	97.0657	96.1268	99.1784	100.235	101.526	104.225	102.817
AVG	100	98.0839	99.1121	99.5828	101.451	101.73	102.204	103.833	103.671
SE	100	0.489221	0.868884	1.19318	1.2087	1.42801	1.34129	2.04303	1.25478
	APD (40%)
	0	105.368	112.602	119.837	133.372	144.807	164.761	192.415	193.116
	100	108.874	110.466	119.795	137.088	148.009	162.799	170.876	200.114
	100	105.038	108.253	119.614	131.833	150.804	166.559	191.961	214.684
	100	109.934	117.904	127.074	132.533	150.873	163.428	182.096	206.878
AVG	100	107.303	112.306	121.58	133.706	148.623	164.387	184.337	203.698
SE	100	1.23391	2.06631	1.83203	1.17019	1.4363	0.83177	5.07947	4.6155
	APD (24%)
	0	104.893	105.609	110.143	111.337	117.303	121.838	124.94	131.384
	100	106.519	107.257	108.487	108.241	114.268	120.541	125.092	131.857
	100	103.873	109.624	115.962	113.498	118.779	123.474	127.817	134.624
	100	102.904	102.207	103.368	109.059	110.105	117.77	120.441	125.552
AVG	100	104.547	106.174	109.49	110.534	115.114	120.906	124.573	130.854
SE	100	0.772614	1.55824	2.59489	1.18532	1.91566	1.20523	1.52747	1.90653
	ACT (10%)	2	4	6	8	10	12	14	16	Time sec (0.5 Hz pacing)
	0	16.9	18.9	19.6	20.3	22.3	21.7	28.9	24.4
	0	33.8	37.1	28.7	42.4	44.4	45.1	49.7	47.8
	0	19.5	22.8	24.8	25.5	26.2	24.3	32.8	29.6
	0	33.8	37.1	41.7	41.1	44.4	43.8	47.1	47.8
AVG	0	26	28.975	28.7	32.325	34.325	33.725	39.625	37.4
SE	0	4.5345	4.75804	4.71717	5.55043	5.87103	6.22045	5.1558	6.09754
	ACT (40%)
	0	31.2	25.4	37.8	94.4	437	855	1419.9	2159
	0	36.4	37.8	61.2	126.9	472.1	887.5	1451.1	2198
	0	6.5	5.3	17	74.9	409.7	840.7	1417.3	2216.2
	0	28.6	27.4	48.2	115.2	461.7	877.1	1464.1	2243.5
AVG	0	25.675	23.975	41.05	102.85	445.125	865.075	1438.8	2204.18
SE	0	6.59411	6.79244	9.3368	11.4874	13.9144	10.5796	11.579	17.7247
	ACT (24%)
	0	22.1	33.2	20.9	28.1	15.8	19.1	21.1	36.1
	0	54.6	67	57.3	63.2	52.2	55.5	60.1	73.8
	0	-2.6	7.2	-1.2	-0.5	-6.3	-5.6	-1	10.1
	0	28.6	39.7	31.3	35.9	27.5	28.2	34.1	46.5
AVG	0	25.675	36.775	27.075	31.675	22.3	24.3	28.575	41.625
SE	0	11.7525	12.28	12.1416	13.1012	12.1835	12.6151	12.7636	13.1762

## Sheet: Figure 6
Normalized dVm/dt max stim
File	099a	109a	111a	113a	115a	117a
time	0	5	10	15	20	25
171	4.545	8.33	6.8175	9.09	8.33	7.63
103	6.94	8.333	4.629	5.126	6.81	5.55
119	6.817	4.629	5.555	4.629	6.66	5.55
173	6.94	6.8175	6.8175	7.575	9.16	7.5
AVG	6.3105	7.02738	5.95475	6.605	7.74	6.5575
SE	0.589214	0.875487	0.532767	1.04913	0.605241	0.582285
APD
File	104a					117a
171	730					724
103	738					686
119	764					712
173	752					756
199	736					740
188	746					724
198	742					738
74	706					728
AVG	739.25					726
SE	6.02302					7.37757

## Sheet: Figure 7
CV	Well	CNTL	0.3 μM FLEC	%		CV	Well	CNTL	1.0 μM QUIN	%
	1	20	9	-55			1	11.1111	8.10811	-27.027
	2	19	12	-36.8421			2
	3	17	11	-35.2941			3	11.5385	9.67742	-16.129
	4	19	13	-31.5789			4	11.5385	11.1111	-3.7037
	5	17	12	-29.4118			5	11.1111	11.5385	3.84615
	6	18	11	-38.8889			6	11.5385	10.3448	-10.3448
							7	12.5	9.375	-25
	8	16	13	-18.75			8	11.5385	10.5263	-8.77193
	AVG	18	11.5714	-35.1094			AVG	11.5537	10.0973	-12.6055
	SE	0.534522	0.528121	4.15622			SE	0.175131	0.436572	4.20756
APD	Well 1	CNTL	0.3 μM FLEC	%		APD	Well 1	CNTL	1.0 μM QUIN	%
	1	978.061	1044.59	6.80173			1	805	1152	43.1056
	2	960.739	1141.72	18.8376			2	814	1141.72	40.2603
	3	1019.26	1281.37	25.7148			3	888.5	1281.37	44.2169
	4	1050.06	1371.28	30.5905			4	865.5	1371.28	58.4376
							5	850.5	1247	46.6196
	6	1027.45	1282.41	24.8144			6	858	1172	36.5967
							7	861.5	1158.5	34.4748
	8	996.921	1169.38	17.299			8
	AVG	1005.42	1215.12	20.8577			AVG	849	1217.69	43.4269
	SE	13.524	48.2575	3.40633			SE	11.1622	32.4333	2.98029
